# Supplementary material for: Immunomodulatory and anticancer potential of Gan cao (Glycyrrhiza uralensis Fisch.) polysaccharides by CT-26 colon carcinoma cell growth inhibition and cytokine IL-7 upregulation in vitro
Source: BMC Complement Altern Med. 2016 Jul 11;16:206. doi: 10.1186/s12906-016-1171-4 (PMC4940688; doi:10.1186/s12906-016-1171-4)
Supplement: Additional file 1: — Availability of data and materials. (XLS 40 kb) [file 12906_2016_1171_MOESM1_ESM.xls]

## Sheet: Proliferation of IEC-6
		Effect of Polysaccharides on viability and proliferation of IEC-6 Cell line
	Conc.	100	10	1	0.1	0.01	0.001
	GP-A	2.1991	2.6449	2.7293	2.4539	2.8938	1.8942
		2.7365	3.0396	2.9818	2.7656	2.6997	2.6572
		2.8051	2.7736	3.0575	2.6299	2.7639	2.9777
		2.183	2.5928	2.727	2.4619	2.8026	1.8833
		2.6774	3.0248	3.1829	2.8544	2.6695	2.6139
		2.8164	2.7957	3.1217	2.8581	2.7847	2.9148
		3.1166	3.0251	3.0287	2.8678	3.0425	2.7735
		3.2718	3.0953	2.7821	3.3738	3.0153	3.2728
		2.6331	3.2266	3.1601	2.9669	3.3447	2.7239
		3.1432	3.329	2.8592	3.0813	3.1614	2.7283
		2.75822	2.95474	2.96303	2.83136	2.91781	2.64396
	GP-B	2.6915	3.0003	2.8588	2.7029	2.6948	3.2347
		3.8447	2.907	3.8308	2.9988	2.6391	3.0776
		2.8259	2.8013	2.9259	3.0358	2.6259	2.986
		2.713	3.0312	3.1163	2.8072	2.7507	3.1609
		2.8236	2.9034	3.6332	3.2626	2.7287	3.0795
		2.8236	2.9164	3.1195	3.2508	2.7111	2.9942
		2.8367	2.9991	2.952	3.4675	3.0402	3.2931
		3.0758	3.0032	2.9582	3.1008	2.9709	3.1072
		1.7303	2.8972	3.2613	3.2566	3.6908	3.4551
		1.6536	3.0846	3.3241	3.047	2.7073	3.677
		2.70187	2.95437	3.19801	3.093	2.85595	3.20653
	GP-C	2.1525	2.8308	3.1324	2.835	2.2934	2.9745
		2.8797	2.828	3.1199	3.1953	2.5043	2.8687
		2.7282	2.6087	3.0125	3.0138	2.4512	2.5211
		2.1345	2.8019	3.254	3.1569	2.3738	2.9811
		2.8865	2.7309	3.2904	3.1281	2.502	2.8804
		2.7544	2.5897	3.0145	3.0431	2.4306	2.5206
		3.0734	2.942	3.048	3.0375	2.9937	3.1353
		2.9371	3.0605	3.1605	3.0146	3.096	3.1008
		2.5805	2.7776	2.7971	3.217	2.5014	3.0094
		3.1074	2.6361	2.6273	2.6385	2.7148	2.7319
		2.72342	2.78062	3.04566	3.02798	2.58612	2.87238

## Sheet: T lymphocyte activition
			T Lymphocyte activation		(No. of cell count)
							Control	GP A	GP B	GP C
	Control	GP A	GP B	GP C			18000	20000	20000	20000
	1.8x104	2x104	1.8x104	2x104			20000	20000	21000	17000
	2x104	2x104	2.1x104	1.7x104			16000	17000	19000	16000
	1.6x104	1.7x104	1.8x104	1.5x104		AV.	18000	19000	20000	17666.7

## Sheet: IL-7 Gene expression
			IL-7 Gene expression
			72 hours
	Control	GP-A	GP-B	GP-C		Control	GP-A	GP-B	GP-C		Control	GP-A	GP-B	GP-C		Control	GP-A	GP-B	GP-C		Control	GP-A	GP-B	GP-C		Control	GP-A	GP-B	GP-C		Control	GP-A	GP-B	GP-C
	15.2205	15.4464	14.3668	15.7165		14.7311	14.9774	15.2657	14.1744		15.2205	14.5298	16.0219	15.8074		14.6769	14.2721	15.2657	14.6947		17.6587	17.6205	16.8495	17.6821		14.5418	14.9774	14.991	14.6947		14.7512	14.2721	14.991	14.6947
	21.7582	21.919	19.4049	22.447		19.9502	20.4296	19.4049	20.2508		21.5924	21.6495	21.7964	22.2626		19.9502	20.4296	19.4049	20.2508		23.6779	22.8899	21.7964	24.2336		22.8757	22.8899	21.7964	22.3442		22.8757	21.4786	21.7964	22.3442
Dct	6.53765	6.47266	5.03816	6.73053		5.21903	5.45217	4.13921	6.07636		6.37189	7.11973	5.77448	6.45516		5.27329	6.15744	4.13921	5.55605		6.01913	5.26943	4.94688	6.55151		8.33381	7.91253	6.80539	7.64941		8.12444	7.20643	6.80539	7.64941
ddCT	0	-0.0649927	-1.49949	0.192881		0	0.233132	-1.07983	0.857322		0	0.747847	-0.59741	0.0832761		0	0.88415	-1.13408	0.282757		0	-0.749702	-1.07225	0.53238		0	-0.421275	-1.52842	-0.6844		0	-0.918005	-1.31905	-0.475028
2^-ddCt	1	1.04608	2.82743	0.874857		1	0.850786	2.11378	0.551976		1	0.595491	1.513	0.943912		1	0.541807	2.19479	0.822018		1	1.68145	2.10271	0.691413		1	1.33911	2.88469	1.60703		1	1.8895	2.49501	1.38995
			3 hours
		Control	GP-A	GP-B	GP-C		Control	GP-A	GP-B	GP-C		Control	GP-A	GP-B	GP-C		Control	GP-A	GP-B	GP-C		Control	GP-A	GP-B	GP-C
		13.4438	13.6409	14.5227	13.6282		12.4554	13.6332	13.8423	13.4757		13.4438	14.9323	15.216	14.6575		14.0553	13.6114	14.8929	14.6196		14.0553	13.6114	13.8751	13.601
		21.7188	22.5658	22.0695	22.2272		22.1521	22.6626	22.4032	22.4766		22.9713	23.6919	23.5776	23.6388		24.1493	23.6682	23.775	23.65		23.5528	22.6382	22.1781	22.2531
	Dct	8.27494	8.92495	7.54682	8.599		9.69675	9.02938	8.56091	9.00087		9.52745	8.75965	8.3616	8.98123		10.094	10.0568	8.88206	9.03045		9.49751	9.02675	8.30301	8.65217
	ddCT	0	0.650007	-0.728122	0.324061		0	-0.667369	-1.13584	-0.695884		0	-0.767797	-1.16584	-0.546215		0	-0.0372533	-1.21198	-1.06358		0	-0.470758	-1.1945	-0.845342
	2^-ddCt	1	0.637277	1.65648	0.798818		1	1.58817	2.19746	1.61988		1	1.70267	2.24364	1.46025		1	1.02616	2.31655	2.09011		1	1.38584	2.28866	1.79669

## Sheet: In vitro direct cytotoxicity
				In vitro direct cytotoxicity effect
	GP -A	800	400	200	100	50	0
		0.2592	1.9705	1.9803	2.0617	2.6359	3.2186
		0.2608	1.5358	2.408	2.6718	2.5687	2.7019
		0.2865	1.4361	2.3213	2.7787	2.633	2.7072
		1.0609	2.0864	2.1414	2.8659	1.2158	2.3737
		0.8934	2.0932	2.3607	2.1858	2.9791	3.1191
		0.6758	1.8956	2.4473	2.2492	2.8636	3.0509
		1.1492	2.0567	1.8104	2.5216	1.9252	2.3737
		0.8143	1.8104	1.7551	2.6323	1.9252	3.1191
		0.6831	1.7551	3.7902	2.7319	3.7334	3.0509
		0.675911	1.84887	2.33497	2.5221	2.49777	2.85723
	GP -B	0.77	1.7564	2.1772	2.6677	2.6305	3.2186
		0.6804	1.04203	2.4626	2.6196	2.6577	2.7019
		0.6607	1.9342	2.3224	2.6604	2.6458	2.7072
		0.2101	0.4771	0.8406	0.9891	2.2385	3.4429
		0.1897	0.5994	0.265	0.8378	1.6587	3.5011
		0.2215	0.5821	0.207	0.7065	2.2241	3.6912
		0.1804	0.5561	0.4951	1.0434	1.6811	3.2541
		0.3877	0.5787	0.5668	1.0731	2.5763	2.6939
		0.4329	0.4998	0.8106	1.2439	2.5308	3.2186
		0.414822	0.891759	1.12748	1.53794	2.31594	3.15883
	GP-C	0.5509	1.1141	2.1681	2.7123	2.6514	3.2186
		0.7675	0.838	2.3237	2.7019	2.6084	2.7019
		1.1577	1.0418	2.2462	2.7072	2.6247	3.2541
		0.686	1.9772	0.9737	1.5695	3.6768	3.4429
		0.769	1.3677	1.8814	1.8552	1.8986	3.5011
		0.9929	1.1218	1.825	1.9643	1.6806	2.0509
		0.7559	1.9854	2.6588	2.9223	1.9742	2.9019
		0.5659	1.6206	2.6922	1.611	1.9703	3.0273
		0.9621	1.9942	1.6033	1.7566	2.175	2.4798
		0.800878	1.4512	2.04138	2.20003	2.36222	2.95317
